# Supplementary material for: Assessment of Bidirectional Relationships between Mental Illness and Rheumatoid Arthritis: A Two-Sample Mendelian Randomization Study
Source: J Clin Med. 2023 Jan 25;12(3):944. doi: 10.3390/jcm12030944 (PMC9917759; doi:10.3390/jcm12030944)
Supplement: Supplementary file 1 [file jcm-12-00944-s001.zip]

Archive with 1 entries (1 files):
- jcm-2163922-supplementary.pdf
